# Supplementary material for: Interconnectedness enhances network resilience of multimodal public transportation systems for Safe-to-Fail urban mobility
Source: Nat Commun. 2023 Jul 18;14:4291. doi: 10.1038/s41467-023-39999-w (PMC10354098; doi:10.1038/s41467-023-39999-w)
Supplement: Supplementary file 3 — Source Data [file 41467_2023_39999_MOESM3_ESM.xlsx]

## Sheet: Figure 3a
Figure 3a
		Subplot 1	Random disruptions (D_IMT = 0)				Subplot 2	Random disruptions (D_IMT = 100)				Subplot 3	Node degree-targted attacks (D_IMT = 0)					Subplot 4	Node degree-targted attacks (D_IMT = 100)					Subplot 5	Node betweenness-targeted attacks (D_IMT = 0)					Subplot 6	Node betweenness-targeted attacks (D_IMT = 100)
		S	c	Step			S	c	Step			S	c	Step				S	c	Step				S	c	Step				S	c	Step
		1	0	1			1	0	1			1	0	1				1	0	1				1	0	1				1	0	1
		0.828958	0.0520833	1			0.820521	0.0520833	1			0.497604	0.0520833	1				0.510833	0.0520833	1				0.666667	0.0520833	1				0.666667	0.0520833	1
		0.633333	0.104167	1			0.610729	0.104167	1			0.175625	0.104167	1				0.175104	0.104167	1				0.229167	0.104167	1				0.229167	0.104167	1
		0.466771	0.15625	1			0.461458	0.15625	1			0.0928125	0.15625	1				0.0938542	0.15625	1				0.166667	0.15625	1				0.166667	0.15625	1
		0.355208	0.208333	1			0.331667	0.208333	1			0.078125	0.208333	1				0.0794792	0.208333	1				0.09375	0.208333	1				0.09375	0.208333	1
		0.262708	0.260417	1			0.253229	0.260417	1			0.063125	0.260417	1				0.0619792	0.260417	1				0.0760417	0.260417	1				0.0760417	0.260417	1
		0.194583	0.3125	1			0.19	0.3125	1			0.0508333	0.3125	1				0.0478125	0.3125	1				0.0520833	0.3125	1				0.0520833	0.3125	1
		0.149062	0.364583	1			0.151771	0.364583	1			0.0348958	0.364583	1				0.0336458	0.364583	1				0.0416667	0.364583	1				0.0416667	0.364583	1
		0.122188	0.416667	1			0.121563	0.416667	1			0.0210417	0.416667	1				0.0209375	0.416667	1				0.0395833	0.416667	1				0.040625	0.416667	1
		0.1	0.46875	1			0.099375	0.46875	1			0.0208333	0.46875	1				0.0208333	0.46875	1				0.0291667	0.46875	1				0.0302083	0.46875	1
		0.0836458	0.520833	1			0.0823958	0.520833	1			0.0176042	0.520833	1				0.0183333	0.520833	1				0.0208333	0.520833	1				0.0208333	0.520833	1
		0.0675	0.572917	1			0.0698958	0.572917	1			0.0110417	0.572917	1				0.010625	0.572917	1				0.0208333	0.572917	1				0.0208333	0.572917	1
		0.05625	0.625	1			0.0571875	0.625	1			0.0104167	0.625	1				0.0104167	0.625	1				0.0208333	0.625	1				0.0208333	0.625	1
		0.0461458	0.677083	1			0.0477083	0.677083	1			0.0104167	0.677083	1				0.0104167	0.677083	1				0.0208333	0.677083	1				0.0208333	0.677083	1
		0.0377083	0.729167	1			0.0365625	0.729167	1			0.0104167	0.729167	1				0.0104167	0.729167	1				0.0208333	0.729167	1				0.0208333	0.729167	1
		0.0305208	0.78125	1			0.0298958	0.78125	1			0.0104167	0.78125	1				0.0104167	0.78125	1				0.0208333	0.78125	1				0.0208333	0.78125	1
		0.0247917	0.833333	1			0.0255208	0.833333	1			0.0104167	0.833333	1				0.0104167	0.833333	1				0.0197917	0.833333	1				0.0177083	0.833333	1
		0.0197917	0.885417	1			0.02	0.885417	1			0.0104167	0.885417	1				0.0104167	0.885417	1				0.0166667	0.885417	1				0.0166667	0.885417	1
		0.013125	0.9375	1			0.0139583	0.9375	1			0.0104167	0.9375	1				0.0104167	0.9375	1				0.0114583	0.9375	1				0.0114583	0.9375	1
		0.0104167	0.989583	1			0.0104167	0.989583	1			0.0104167	0.989583	1				0.0104167	0.989583	1				0.0104167	0.989583	1				0.0104167	0.989583	1
		0	1	1			0	1	1			0	1	1				0	1	1				0	1	1				0	1	1
		0.975314	0	2			0.997486	0	2			0.975314	0	2				0.997486	0	2				0.975314	0	2				0.997486	0	2
		0.749927	0.0500571	2			0.775184	0.0500571	2			0.717824	0.0500571	2				0.785248	0.0500571	2				0.7008	0.0500571	2				0.768914	0.0500571	2
		0.596633	0.100114	2			0.621506	0.100114	2			0.176112	0.100114	2				0.348615	0.100114	2				0.3824	0.100114	2				0.453714	0.100114	2
		0.484651	0.150171	2			0.505367	0.150171	2			0.031728	0.150171	2				0.0430697	0.150171	2				0.120229	0.150171	2				0.213943	0.150171	2
		0.38979	0.200229	2			0.413307	0.200229	2			0.0157897	0.200229	2				0.0161097	0.200229	2				0.0358857	0.200229	2				0.0363429	0.200229	2
		0.310565	0.250286	2			0.335159	0.250286	2			0.00719314	0.250286	2				0.00800914	0.250286	2				0.0219429	0.250286	2				0.0363429	0.250286	2
		0.245767	0.300343	2			0.266149	0.300343	2			0.000973714	0.300343	2				0.000884571	0.300343	2				0.0100571	0.300343	2				0.0116571	0.300343	2
		0.184489	0.3504	2			0.20483	0.3504	2			0.000502857	0.3504	2				0.000502857	0.3504	2				0.00525714	0.3504	2				0.00777143	0.3504	2
		0.132953	0.400457	2			0.146331	0.400457	2			0.000452571	0.400457	2				0.000457143	0.400457	2				0.00297143	0.400457	2				0.00297143	0.400457	2
		0.086736	0.450514	2			0.0984594	0.450514	2			0.000404571	0.450514	2				0.000432	0.450514	2				0.00182857	0.450514	2				0.00297143	0.450514	2
		0.0484983	0.500571	2			0.0559406	0.500571	2			0.000230857	0.500571	2				0.000230857	0.500571	2				0.00137143	0.500571	2				0.0016	0.500571	2
		0.0214674	0.550629	2			0.0243314	0.550629	2			0.000228571	0.550629	2				0.000228571	0.550629	2				0.000914286	0.550629	2				0.00114286	0.550629	2
		0.0092	0.600686	2			0.00969371	0.600686	2			0.000228571	0.600686	2				0.000228571	0.600686	2				0.000685714	0.600686	2				0.000457143	0.600686	2
		0.00376229	0.650743	2			0.00377829	0.650743	2			0.000228571	0.650743	2				0.000228571	0.650743	2				0.000457143	0.650743	2				0.000457143	0.650743	2
		0.00204114	0.7008	2			0.00231314	0.7008	2			0.000228571	0.7008	2				0.000228571	0.7008	2				0.000457143	0.7008	2				0.000457143	0.7008	2
		0.00138286	0.750857	2			0.00167771	0.750857	2			0.000228571	0.750857	2				0.000228571	0.750857	2				0.000457143	0.750857	2				0.000457143	0.750857	2
		0.00103086	0.800914	2			0.001184	0.800914	2			0.000228571	0.800914	2				0.000228571	0.800914	2				0.000434286	0.800914	2				0.000457143	0.800914	2
		0.00076114	0.850971	2			0.00088	0.850971	2			0.000228571	0.850971	2				0.000228571	0.850971	2				0.000411429	0.850971	2				0.000457143	0.850971	2
		0.00048	0.901029	2			0.000624	0.901029	2			0.000228571	0.901029	2				0.000228571	0.901029	2				0.000342857	0.901029	2				0.000411429	0.901029	2
		0.00032914	0.951086	2			0.000397714	0.951086	2			0.000228571	0.951086	2				0.000228571	0.951086	2				0.000274286	0.951086	2				0.000297143	0.951086	2
		0	1	2			0	1	2			0	1	2				0	1	2				0	1	2				0	1	2
		0.508097	0	3			0.990117	0	3			0.508097	0	3				0.990117	0	3				0.508097	0	3				0.990117	0	3
		0.390841	0.0500119	3			0.890992	0.0500119	3			0.299887	0.0500119	3				0.915193	0.0500119	3				0.437961	0.0500119	3				0.893903	0.0500119	3
		0.309487	0.100024	3			0.806918	0.100024	3			0.0237033	0.100024	3				0.818666	0.100024	3				0.184806	0.100024	3				0.63408	0.100024	3
		0.249099	0.150036	3			0.726684	0.150036	3			0.0088783	0.150036	3				0.660142	0.150036	3				0.0420338	0.150036	3				0.325792	0.150036	3
		0.201493	0.200048	3			0.647945	0.200048	3			0.00423553	0.200048	3				0.208516	0.200048	3				0.0114313	0.200048	3				0.137652	0.200048	3
		0.161602	0.25006	3			0.571098	0.25006	3			0.00144439	0.25006	3				0.0125601	0.25006	3				0.00619195	0.25006	3				0.0679924	0.25006	3
		0.126101	0.300071	3			0.494231	0.300071	3			0.000827578	0.300071	3				0.00878185	0.300071	3				0.00273875	0.300071	3				0.0302453	0.300071	3
		0.0942975	0.350083	3			0.416986	0.350083	3			0.00042272	0.350083	3				0.00576209	0.350083	3				0.00154799	0.350083	3				0.0127411	0.350083	3
		0.067634	0.400095	3			0.338874	0.400095	3			0.000294118	0.400095	3				0.000496547	0.400095	3				0.00107168	0.400095	3				0.00571565	0.400095	3
		0.0443522	0.450107	3			0.260283	0.450107	3			0.00015599	0.450107	3				0.000320314	0.450107	3				0.000714456	0.450107	3				0.00321505	0.450107	3
		0.0252417	0.500119	3			0.184445	0.500119	3			0.000119076	0.500119	3				0.000242915	0.500119	3				0.000500119	0.500119	3				0.00166706	0.500119	3
		0.0118981	0.550131	3			0.109197	0.550131	3			0.000119076	0.550131	3				0.000119076	0.550131	3				0.000357228	0.550131	3				0.000833532	0.550131	3
		0.00496309	0.600143	3			0.0421219	0.600143	3			0.000119076	0.600143	3				0.000119076	0.600143	3				0.000261967	0.600143	3				0.000714456	0.600143	3
		0.00254942	0.650155	3			0.0132496	0.650155	3			0.000119076	0.650155	3				0.000119076	0.650155	3				0.000238152	0.650155	3				0.000583472	0.650155	3
		0.00116218	0.700167	3			0.00448559	0.700167	3			0.000119076	0.700167	3				0.000119076	0.700167	3				0.000238152	0.700167	3				0.000238152	0.700167	3
		0.0007609	0.750179	3			0.00229459	0.750179	3			0.000119076	0.750179	3				0.000119076	0.750179	3				0.000238152	0.750179	3				0.000238152	0.750179	3
		0.00049774	0.800191	3			0.00132055	0.800191	3			0.000119076	0.800191	3				0.000119076	0.800191	3				0.000238152	0.800191	3				0.000238152	0.800191	3
		0.00039057	0.850202	3			0.000843058	0.850202	3			0.000119076	0.850202	3				0.000119076	0.850202	3				0.000214337	0.850202	3				0.000238152	0.850202	3
		0.0002834	0.900214	3			0.000545368	0.900214	3			0.000119076	0.900214	3				0.000119076	0.900214	3				0.000166706	0.900214	3				0.000238152	0.900214	3
		0.00019528	0.950226	3			0.000357228	0.950226	3			0.000119076	0.950226	3				0.000119076	0.950226	3				0.000130984	0.950226	3				0.000202429	0.950226	3
		0	1	3			0	1	3			0	1	3				0	1	3				0	1	3				0	1	3
		0.504016	0	4			0.990314	0	4			0.504016	0	4				0.990314	0	4				0.504016	0	4				0.990314	0	4
		0.387058	0.0499646	4			0.892675	0.0499646	4			0.296334	0.0499646	4				0.917294	0.0499646	4				0.434326	0.0499646	4				0.894519	0.0499646	4
		0.307901	0.0999291	4			0.80711	0.0999291	4			0.0252646	0.0999291	4				0.825282	0.0999291	4				0.152729	0.0999291	4				0.637255	0.0999291	4
		0.247584	0.149894	4			0.728482	0.149894	4			0.00862627	0.149894	4				0.670696	0.149894	4				0.0380345	0.149894	4				0.327191	0.149894	4
		0.200496	0.199858	4			0.650118	0.199858	4			0.00453107	0.199858	4				0.23965	0.199858	4				0.0113395	0.199858	4				0.144342	0.199858	4
		0.159682	0.249823	4			0.572573	0.249823	4			0.00153437	0.249823	4				0.0135932	0.249823	4				0.00614222	0.249823	4				0.0705174	0.249823	4
		0.125527	0.299787	4			0.495612	0.299787	4			0.000777227	0.299787	4				0.00914481	0.299787	4				0.00342547	0.299787	4				0.030593	0.299787	4
		0.0947059	0.349752	4			0.419163	0.349752	4			0.000418143	0.349752	4				0.00604418	0.349752	4				0.00188991	0.349752	4				0.0137019	0.349752	4
		0.0676258	0.399717	4			0.342644	0.399717	4			0.000283487	0.399717	4				0.000486652	0.399717	4				0.00106308	0.399717	4				0.00614222	0.399717	4
		0.0438224	0.449681	4			0.264168	0.449681	4			0.000163005	0.449681	4				0.000333097	0.449681	4				0.000708717	0.449681	4				0.00377983	0.449681	4
		0.0246846	0.499646	4			0.187718	0.499646	4			0.00011812	0.499646	4				0.000243326	0.499646	4				0.000590598	0.499646	4				0.00153555	0.499646	4
		0.0107666	0.54961	4			0.110906	0.54961	4			0.00011812	0.54961	4				0.00011812	0.54961	4				0.000354359	0.54961	4				0.000944956	0.54961	4
		0.0045039	0.599575	4			0.0457052	0.599575	4			0.00011812	0.599575	4				0.00011812	0.599575	4				0.000283487	0.599575	4				0.000590598	0.599575	4
		0.00205882	0.649539	4			0.0128585	0.649539	4			0.00011812	0.649539	4				0.00011812	0.649539	4				0.000236239	0.649539	4				0.000472478	0.649539	4
		0.00116348	0.699504	4			0.00427238	0.699504	4			0.00011812	0.699504	4				0.00011812	0.699504	4				0.000236239	0.699504	4				0.000236239	0.699504	4
		0.00079731	0.749468	4			0.00221474	0.749468	4			0.00011812	0.749468	4				0.00011812	0.749468	4				0.000236239	0.749468	4				0.000236239	0.749468	4
		0.00056343	0.799433	4			0.00136664	0.799433	4			0.00011812	0.799433	4				0.00011812	0.799433	4				0.000236239	0.799433	4				0.000236239	0.799433	4
		0.00041106	0.849398	4			0.000823293	0.849398	4			0.00011812	0.849398	4				0.00011812	0.849398	4				0.000236239	0.849398	4				0.000236239	0.849398	4
		0.00030357	0.899362	4			0.000551618	0.899362	4			0.00011812	0.899362	4				0.00011812	0.899362	4				0.000236239	0.899362	4				0.000236239	0.899362	4
		0.00019608	0.949327	4			0.000366171	0.949327	4			0.00011812	0.949327	4				0.00011812	0.949327	4				0.000177179	0.949327	4				0.000200803	0.949327	4
		0.00011812	0.999291	4			0.000121663	0.999291	4			0.00011812	0.999291	4				0.00011812	0.999291	4				0.00011812	0.999291	4				0.00011812	0.999291	4
		0	1	4			0	1	4			0	1	4				0	1	4				0	1	4				0	1	4
		0.50041	0	5			0.989563	0	5			0.50041	0	5				0.989563	0	5				0.50041	0	5				0.989563	0	5
		0.385492	0.049959	5			0.893138	0.049959	5			0.294279	0.049959	5				0.916282	0.049959	5				0.431101	0.049959	5				0.897971	0.049959	5
		0.305472	0.0999179	5			0.807232	0.0999179	5			0.0245561	0.0999179	5				0.823196	0.0999179	5				0.151636	0.0999179	5				0.641961	0.0999179	5
		0.247813	0.149877	5			0.727231	0.149877	5			0.00872053	0.149877	5				0.670068	0.149877	5				0.0377624	0.149877	5				0.326023	0.149877	5
		0.199627	0.199836	5			0.6484	0.199836	5			0.00485282	0.199836	5				0.248492	0.199836	5				0.0112584	0.199836	5				0.140729	0.199836	5
		0.160536	0.249795	5			0.572179	0.249795	5			0.00144951	0.249795	5				0.0130198	0.249795	5				0.00609828	0.249795	5				0.0671983	0.249795	5
		0.125864	0.299754	5			0.495437	0.299754	5			0.000756421	0.299754	5				0.00888237	0.299754	5				0.00328369	0.299754	5				0.029905	0.299754	5
		0.0953419	0.349713	5			0.418527	0.349713	5			0.000411634	0.349713	5				0.00602791	0.349713	5				0.00187639	0.349713	5				0.0140729	0.349713	5
		0.0688448	0.399672	5			0.343499	0.399672	5			0.00028615	0.399672	5				0.000479653	0.399672	5				0.00105547	0.399672	5				0.0064501	0.399672	5
		0.0449302	0.449631	5			0.265685	0.449631	5			0.000172394	0.449631	5				0.00031195	0.449631	5				0.000703647	0.449631	5				0.00316641	0.449631	5
		0.0246605	0.49959	5			0.189935	0.49959	5			0.000117275	0.49959	5				0.00023924	0.49959	5				0.000586373	0.49959	5				0.00222822	0.49959	5
		0.0116512	0.549548	5			0.113451	0.549548	5			0.000117275	0.549548	5				0.000117275	0.549548	5				0.000351824	0.549548	5				0.000820922	0.549548	5
		0.00441773	0.599507	5			0.0481224	0.599507	5			0.000117275	0.599507	5				0.000117275	0.599507	5				0.000258004	0.599507	5				0.000703647	0.599507	5
		0.00213791	0.649466	5			0.0133224	0.649466	5			0.000117275	0.649466	5				0.000117275	0.649466	5				0.000234549	0.649466	5				0.000562918	0.649466	5
		0.0012349	0.699425	5			0.00421133	0.699425	5			0.000117275	0.699425	5				0.000117275	0.699425	5				0.000234549	0.699425	5				0.000234549	0.699425	5
		0.00081154	0.749384	5			0.00216489	0.749384	5			0.000117275	0.749384	5				0.000117275	0.749384	5				0.000234549	0.749384	5				0.000234549	0.749384	5
		0.00054884	0.799343	5			0.00133928	0.799343	5			0.000117275	0.799343	5				0.000117275	0.799343	5				0.000234549	0.799343	5				0.000234549	0.799343	5
		0.00040694	0.849302	5			0.000857277	0.849302	5			0.000117275	0.849302	5				0.000117275	0.849302	5				0.000234549	0.849302	5				0.000234549	0.849302	5
		0.00030022	0.899261	5			0.000541808	0.899261	5			0.000117275	0.899261	5				0.000117275	0.899261	5				0.000234549	0.899261	5				0.000234549	0.899261	5
		0.00020288	0.94922	5			0.000352996	0.94922	5			0.000117275	0.94922	5				0.000117275	0.94922	5				0.000175912	0.94922	5				0.000222822	0.94922	5
		0.00011727	0.999179	5			0.000118447	0.999179	5			0.000117275	0.999179	5				0.000117275	0.999179	5				0.000117275	0.999179	5				0.000117275	0.999179	5
		0	1	5			0	1	5			0	1	5				0	1	5				0	1	5				0	1	5
		0.493637	0	6			0.989704	0	6			0.493637	0	6				0.989704	0	6				0.493637	0	6				0.989704	0	6
		0.37857	0.0499769	6			0.894739	0.0499769	6			0.28826	0.0499769	6				0.919061	0.0499769	6				0.424688	0.0499769	6				0.899352	0.0499769	6
		0.299372	0.0999537	6			0.81023	0.0999537	6			0.0226712	0.0999537	6				0.830722	0.0999537	6				0.142989	0.0999537	6				0.627834	0.0999537	6
		0.240967	0.149931	6			0.731122	0.149931	6			0.0120268	0.149931	6				0.687362	0.149931	6				0.0226747	0.149931	6				0.320685	0.149931	6
		0.195103	0.199907	6			0.653429	0.199907	6			0.0042758	0.199907	6				0.304567	0.199907	6				0.011106	0.199907	6				0.136511	0.199907	6
		0.155537	0.249884	6			0.577933	0.249884	6			0.00144956	0.249884	6				0.0152453	0.249884	6				0.00428043	0.249884	6				0.0660574	0.249884	6
		0.121373	0.299861	6			0.501172	0.299861	6			0.000745025	0.299861	6				0.00914276	0.299861	6				0.00323924	0.299861	6				0.0296159	0.299861	6
		0.0920292	0.349838	6			0.425967	0.349838	6			0.000402591	0.349838	6				0.00606779	0.349838	6				0.00185099	0.349838	6				0.0142295	0.349838	6
		0.0661037	0.399815	6			0.350246	0.399815	6			0.000282277	0.399815	6				0.00050671	0.399815	6				0.00101805	0.399815	6				0.00879223	0.399815	6
		0.0424213	0.449792	6			0.271069	0.449792	6			0.000173531	0.449792	6				0.000311199	0.449792	6				0.000717261	0.449792	6				0.00370199	0.449792	6
		0.0225139	0.499769	6			0.192438	0.499769	6			0.000115687	0.499769	6				0.000239472	0.499769	6				0.000462749	0.499769	6				0.00150393	0.499769	6
		0.0100093	0.549745	6			0.117633	0.549745	6			0.000115687	0.549745	6				0.000115687	0.549745	6				0.000347062	0.549745	6				0.00080981	0.549745	6
		0.00417862	0.599722	6			0.05441	0.599722	6			0.000115687	0.599722	6				0.000115687	0.599722	6				0.000242943	0.599722	6				0.000578436	0.599722	6
		0.00196553	0.649699	6			0.0142006	0.649699	6			0.000115687	0.649699	6				0.000115687	0.649699	6				0.000231374	0.649699	6				0.000462749	0.649699	6
		0.00118926	0.699676	6			0.00491555	0.699676	6			0.000115687	0.699676	6				0.000115687	0.699676	6				0.000231374	0.699676	6				0.000231374	0.699676	6
		0.00076238	0.749653	6			0.00231721	0.749653	6			0.000115687	0.749653	6				0.000115687	0.749653	6				0.000231374	0.749653	6				0.000231374	0.749653	6
		0.00053216	0.79963	6			0.00135817	0.79963	6			0.000115687	0.79963	6				0.000115687	0.79963	6				0.000231374	0.79963	6				0.000231374	0.79963	6
		0.00039796	0.849607	6			0.000841046	0.849607	6			0.000115687	0.849607	6				0.000115687	0.849607	6				0.000231374	0.849607	6				0.000231374	0.849607	6
		0.00030079	0.899584	6			0.000555298	0.899584	6			0.000115687	0.899584	6				0.000115687	0.899584	6				0.000219806	0.899584	6				0.000231374	0.899584	6
		0.00020939	0.94956	6			0.000375983	0.94956	6			0.000115687	0.94956	6				0.000115687	0.94956	6				0.000173531	0.94956	6				0.000196668	0.94956	6
		0.00011569	0.999537	6			0.000115687	0.999537	6			0.000115687	0.999537	6				0.000115687	0.999537	6				0.000115687	0.999537	6				0.000115687	0.999537	6
		0	1	6			0	1	6			0	1	6				0	1	6				0	1	6				0	1	6

## Sheet: Figure 3b
Figure 3b
		Z-score	Indicator	Step	D_IMT
		0.003	robustness (RND)	1	100
		-0.93	robustness (RND)	2	100
		45.72	robustness (RND)	3	100
		25.028	robustness (RND)	4	100
		40.911	robustness (RND)	5	100
		63.947	robustness (RND)	6	100
		2.748	robustness (ND)	1	100
		20.77	robustness (ND)	2	100
		67.833	robustness (ND)	3	100
		56.856	robustness (ND)	4	100
		99.637	robustness (ND)	5	100
		67.938	robustness (ND)	6	100
		3.226	robustness (BC)	1	100
		14.856	robustness (BC)	2	100
		21.529	robustness (BC)	3	100
		14.878	robustness (BC)	4	100
		21.165	robustness (BC)	5	100
		21.866	robustness (BC)	6	100
		-0.132	robustness (RND)	1	0
		-5.833	robustness (RND)	2	0
		-52.221	robustness (RND)	3	0
		-40.593	robustness (RND)	4	0
		-57.811	robustness (RND)	5	0
		-44.284	robustness (RND)	6	0
		0.509	robustness (ND)	1	0
		13.704	robustness (ND)	2	0
		-1.869	robustness (ND)	3	0
		-1.696	robustness (ND)	4	0
		-2.508	robustness (ND)	5	0
		-2.313	robustness (ND)	6	0
		1.528	robustness (BC)	1	0
		10.648	robustness (BC)	2	0
		16.813	robustness (BC)	3	0
		8.109	robustness (BC)	4	0
		9.213	robustness (BC)	5	0
		8.23	robustness (BC)	6	0

## Sheet: Figure 3c
Figure 3c
		D_IMT	Number of IMT edges	Robustness (RND)	Robustness (ND)	Robustness (BC)
		0	0	0.0936534	0.0263194	0.0300419
		50	7726	0.257053	0.116431	0.0915718
		100	15148	0.304429	0.160435	0.109209
		150	25812	0.340109	0.204183	0.114574
		200	39394	0.364694	0.235163	0.118494
		250	56192	0.386117	0.259725	0.121704
		300	75590	0.399694	0.276681	0.129186
		350	97256	0.411576	0.293575	0.131478
		400	121580	0.422453	0.304719	0.127693
		500	176038	0.435311	0.318053	0.134505
		600	238080	0.442936	0.328382	0.128421
		700	306400	0.450396	0.333165	0.120173
		800	380270	0.45529	0.338252	0.128964
		900	457872	0.459837	0.341064	0.137242
		1000	538704	0.462537	0.344679	0.13925
		1100	622152	0.465346	0.349501	0.140997
		1200	709082	0.469034	0.351659	0.142713
		1300	798272	0.472024	0.35427	0.148773
		1400	888860	0.475376	0.354776	0.155256
		1500	982784	0.478205	0.35642	0.158182
		1600	1077296	0.479838	0.353179	0.152454

## Sheet: Figure 4
Figure 4
		Subsystem	Relocation rate	Relocation distance limit	State
		MTR	0.366	1600 m	Isolated
		MTR	0.954	1600 m	Interconnected
		MTR	0.059	750 m	Isolated
		MTR	0.906	750 m	Interconnected
		FB	0.94	1600 m	Isolated
		FB	0.963	1600 m	Interconnected
		FB	0.876	750 m	Isolated
		FB	0.924	750 m	Interconnected
		GMB	0.88	1600 m	Isolated
		GMB	0.969	1600 m	Interconnected
		GMB	0.82	750 m	Isolated
		GMB	0.943	750 m	Interconnected
		LR	0.77	1600 m	Isolated
		LR	0.957	1600 m	Interconnected
		LR	0.54	750 m	Isolated
		LR	0.909	750 m	Interconnected
		FERRY	0.082	1600 m	Isolated
		FERRY	0.593	1600 m	Interconnected
		FERRY	0.053	750 m	Isolated
		FERRY	0.513	750 m	Interconnected
		TRAM	0.889	1600 m	Isolated
		TRAM	0.984	1600 m	Interconnected
		TRAM	0.783	750 m	Isolated
		TRAM	0.967	750 m	Interconnected

## Sheet: Figure 5
Figure 5
		ID of subdistricts	Area interoperability
		111	46.687
		112	74.404
		113	85.765
		114	118.001
		115	59.516
		116	189.047
		122	78.232
		131	133.987
		132	139.788
		133	129.646
		134	25.098
		135	34.714
		140	23.42
		141	49.646
		142	75.616
		143	43.847
		144	54.9
		145	47.474
		148	28.99
		149	33.408
		151	71.989
		152	42.829
		153	91.521
		154	49.194
		155	69.391
		157	29.146
		161	74.854
		162	12.781
		163	60.928
		166	36.424
		167	10.149
		171	38.742
		172	34.251
		173	47.909
		174	39.04
		191	13.336
		196	4.435
		197	1.574
		211	82.746
		212	42.837
		214	79.811
		217	6.125
		220	184.23
		221	89.398
		222	123.483
		225	103.682
		226	36.245
		227	94.325
		228	103.457
		229	99.065
		231	22.068
		232	60.906
		233	103.303
		234	31.663
		235	59.548
		236	89.446
		237	55.179
		241	131.763
		242	70.459
		243	103.259
		244	79.929
		245	51.918
		246	82.335
		247	20.172
		252	18.38
		253	39.817
		254	58.014
		260	29.861
		261	37.019
		262	22.895
		263	36.003
		264	100.263
		265	81.658
		266	77.169
		267	84.068
		268	48.249
		271	37.753
		272	37.288
		280	56.335
		281	61.167
		282	41.94
		283	70.062
		284	103.046
		285	123.95
		286	14.144
		287	95.078
		290	29.582
		291	59.711
		292	46.684
		294	81.585
		295	57.457
		297	67.552
		298	30.304
		322	13.516
		323	29.731
		325	26.148
		326	83.798
		327	24.894
		328	57.678
		335	12.676
		350	14.786
		351	6.705
		424	49.224
		425	20.177
		426	17.404
		441	3.292
		442	3.85
		510	25.933
		511	5.279
		512	6.179
		513	0.389
		514	1.265
		515	19.053
		516	0.086
		517	0.861
		518	0.359
		519	3.879
		521	9.7
		522	1.425
		523	7.117
		524	40.578
		525	5.661
		526	1.975
		527	35.893
		528	10.804
		529	13.342
		531	2.764
		532	2.242
		533	2.788
		541	2.562
		542	2.742
		544	2.049
		545	1.174
		547	2.076
		548	2.397
		623	4.128
		624	11.139
		625	22.684
		626	14.351
		627	36.91
		628	35.186
		629	2.224
		634	1.867
		642	1.715
		720	4.799
		723	32.037
		724	1.984
		725	0.045
		726	54.988
		729	10.54
		755	39.653
		757	14.172
		758	24.773
		759	29.119
		820	4.962
		821	0.969
		822	3.18
		823	0.444
		825	5.772
		827	5.573
		831	7.231
		833	10.162
		835	9.861
		836	20.944
		837	36.161
		838	32.936
		839	3.655
		920	0
		944	2.067
		975	6.166
		976	0.905
		121S	78.529
		146S	78.9
		156S	3.947
		164S	21.968
		175S	14.152
		181S	2.512
		183S	7.937
		190S	2.208
		193S	19.115
		213S	39.805
		251S	22.748
		255S	13.133
		288S	10.993
		293S	57.015
		310S	0.827
		320S	30.65
		331S	1.683
		411S	0.693
		421S	7.314
		423S	20.416
		431S	0.26
		543S	1.018
		610S	1.27
		620S	1.041
		631S	2.223
		651S	0.585
		711S	0.845
		722S	6.065
		731S	4.432
		732S	6.097
		741S	0.567
		756S	4.072
		811S	0.272
		824S	0.784
		826S	23.359
		832S	1.441
		911S	0.091
		931S	1.487
		932S	1.534
		941S	0.427
		950S	2.341
		961S	0.729
		971S	1.386

## Sheet: Template
Figure 5d
		Parameter 1	Parameter 2	Parameter 3	Parameter 4	Parameter 5	Parameter 6
	Data 1
		Parameter a	Parameter b	Parameter c	Parameter d	Parameter e	Parameter f
	Data 2
		Parameter x	Parameter y	Parameter z
	Data 3
